# Supplementary material for: Antimicrobial Resistance and β-Lactamase Production in Clinically Significant Gram-Negative Bacteria Isolated from Hospital and Municipal Wastewater
Source: Antibiotics (Basel). 2023 Mar 26;12(4):653. doi: 10.3390/antibiotics12040653 (PMC10135027; doi:10.3390/antibiotics12040653)
Supplement: Supplementary file 1 [file antibiotics-12-00653-s001.zip]

Archive with 1 entries (1 files):
- antibiotics-2281578-supplementary.pdf
